# Supplementary material for: Strain-Dependent Adhesion Variations of Shouchella clausii Isolated from Healthy Human Volunteers: A Study on Cell Surface Properties and Potential Probiotic Benefits
Source: Microorganisms. 2024 Aug 27;12(9):1771. doi: 10.3390/microorganisms12091771 (PMC11434523; doi:10.3390/microorganisms12091771)
Supplement: Supplementary file 1 [file microorganisms-12-01771-s001.zip]

Archive with 1 entries (1 files):
- microorganisms-3140897-supplementary.pdf
